# Supplementary material for: Rethinking Dengue Preparedness in the Era of Climate Change, Urbanisation, and Digital Health: A Structured Narrative Review
Source: Medicina (Kaunas). 2026 Jul 10;62(7):1333. doi: 10.3390/medicina62071333 (PMC13413979; doi:10.3390/medicina62071333)
Supplement: Supplementary file 1 [file medicina-62-01333-s001.zip]

Archive with 1 entries (1 files):
- Supplementary_Table_S1_Dengue_final_clean.pdf
